# Supplementary material for: Diurnal Variation, Topographical Distribution and Day-to-Day Repeatability of Ocular Surface Epithelial Immune Cells in Individuals with Dry Eye Disease
Source: J Clin Med. 2026 Mar 27;15(7):2582. doi: 10.3390/jcm15072582 (PMC13072989; doi:10.3390/jcm15072582)
Supplement: Supplementary file 1 [file jcm-15-02582-s001.zip]

Archive with 1 entries (1 files):
- jcm-3937318-supplementary.pdf
